# Supplementary material for: Detailed Phenotyping and Therapeutic Strategies for Intronic ABCA4 Variants in Stargardt Disease
Source: Mol Ther Nucleic Acids. 2020 Jun 12;21:412–27. doi: 10.1016/j.omtn.2020.06.007 (PMC7352060; doi:10.1016/j.omtn.2020.06.007)
Supplement: Table S1. Haplotype Analysis [file mmc2.xlsx]

## Sheet: Haplotype analysis
GENOTYPES and HAPLOTYPES					Haplotypes			Genotypes
Variant	Genomic position	Minor allele frequency	Reference allele	Variant allele	A	B	C	#1	#2	#3	#4	#5	#6	#7	#8	#9	#10	#11	#12	#13	#14	#15	#16	#17	#18	#19	#20	#21	#22a	#22b	#23	#24
ABCA4 (c.67-3736T>A)	chr1: 94.582.358	0.01087	A	T	A	A	T	A/A	A/A	T/A	n.a	n.a	n.a	n.a	n.a	n.a	n.a	n.a	n.a	A/A	A/A	n.a	n.a	n.a	n.a	n.a	n.a	n.a
ABCA4 (c.1555-2745A>G)	chr1: 94.531.618	0.00006455	T	C	C	C	T	C/T	C/T	T/T	C/T	C/T	n.a	T/T	T/T	C/T	C/T	C/T	C/T	C/T	C/T	T/T	T/T	C/T	C/T	C/T	n.a	n.a	C/C	n.a	C/C	C/C
ABCA4 (c.2743+570_2743+572del)	chr1: 94.513.853	0.07479	TAA	T	TAA	TAA	T	TAA/TAA	TAA/TAA	T/TAA	TAA/TAA	TAA/TAA	n.a	T/TAA	TAA/TAA	TAA/TAA	TAA/TAA	TAA/TAA	TAA/TAA	TAA/TAA	TAA/TAA	TAA/TAA	TAA/TAA	TAA/TAA	T/TAA	TAA/TAA	n.a	n.a	TAA/TAA	n.a	TAA/TAA	TAA/TAA
ABCA4 (c.5196+1137G>A)	chr1: 94.484.001	0.00009558	C	T	T	T	T	T/C	T/C	T/C	T/C	T/C	T/C	T/C	T/C	T/C	T/C	T/C	T/C	T/C	T/C	T/C	T/C	T/C	T/C	T/C	T/C	T/C	T/C	T/C	T/C	T/C
ABCA4 (c.6005+536T>C)	chr1: 94.472.654	0.01163	A	G	A	G	A	A/A	A/G	A/A	G/A	G/A	n.a	A/A	A/A	A/A	G/A	A/A	A/A	A/A	A/A	A/A	A/A	A/A	G/A	A/A	n.a	n.a	A/A	n.a	A/A	A/A
ABCA4 (c.6818+204A>T)	chr1: 94.461.461	0.001679	T	A	T	A	T	T/T	A/T	T/T	n.a	n.a	n.a	n.a	n.a	n.a	n.a	n.a	n.a	T/T	T/T	n.a	n.a	n.a	n.a	n.a	n.a	n.a	T/T	n.a	T/T	T/T
ABCD3 (c.111-4418G>T)	chr1: 94.454.189	0.001144	G	T	G	T	G	G/G	G/T	G/G	n.a	n.a	n.a	n.a	n.a	n.a	n.a	n.a	n.a	G/G	G/G	n.a	n.a	n.a	n.a	n.a	n.a	n.a	G/G	n.a	G/G	G/G
					Haplotype			A	B	C	B	B	n.a	C	U	A	B	A	A	A	A	U	U	A	***	A	n.a	n.a	A	(A)	A	A
Individuals #1,2,3,13 and 14 were analyzed with WGS - Importantly only 1-2 could be phased completely
For individuals 22a and 24, parents were also genotpyed so haplotypes could be deduced.
Individual 22b is a sibling of #22a, hence the same haplotype was assumed.
*** harboured all three SNVs tested
