# Supplementary material for: Detailed Phenotyping and Therapeutic Strategies for Intronic ABCA4 Variants in Stargardt Disease
Source: Mol Ther Nucleic Acids. 2020 Jun 12;21:412–27. doi: 10.1016/j.omtn.2020.06.007 (PMC7352060; doi:10.1016/j.omtn.2020.06.007)
Supplement: Table S2. Splice Site Prediction Scores [file mmc3.xlsx]

## Sheet: Splice site prediction scores
Variant	localSS_ref_SSF score [0-100]	localSS_var_SSF score [0-100]	ΔlocalSS_SSF	localSS_ref_MaxEntScan score [0-12]	localSS_var_MaxEnt Scan score [0-12]	ΔlocalSS_MaxEnt Scan	localSS_ref_ NNSplice score [0-1]	localSS_var_ NNSplice score [0-1]	ΔlocalSS_NN Splice	localSS_ref_ GeneSplicer score [0-15]	localSS_var_GeneSplicer score [0-15]	ΔlocalSS_ GeneSplicer	localSS_ref_HSF score [0-100]	localSS_var_HSF score [0-100]	ΔlocalSS_HSF
M1 (c.5196+235G>A)	0	0	0	0	0.6	0.6	0	0	0	0	0	0	0	80.5	80.5
M2 (c.5196+771G>A)	73.1	0	-73.1	0.4	0	-0.4	0	0	0	0	0	0	86.4	0	-86.4
M3( c.5196+899C>T)	0	72.7	72.7	2.4	3.2	0.8	0	0	0	0	0	0	0	0	0
M4 (c.5196+1013A>G)	74.7	86.8	12.1	3.5	10.1	6.6	0.4	1	0.6	0	4.2	4.2	81	93.1	12.1
M5 (c.5196+1015A>G)	0	61.8	61.8	0	0	0	0	0	0	0	0	0	0	72.5	72.5
M6 (c.5196+1056A>G)	0	81.6	81.6	4.4	8.7	4.3	0	1	1	0	0	0	80.5	91.1	10.6
M7 (c.5196+1078delA)	0	0	0	0	0	0	0	0	0	0	0	0	0	0	0
M8 (c.5196+1136C>A)	0	75.9	75.9	0	4	4	0	0	0	0	3.1	3.1	0	77.1	77.1
M9 (c.5196+1137G>A)	73.6	74.4	0.8	1.1	6.4	5.3	0	0	0	0	3.9	3.9	77.3	78.3	1
M10 (c.5196+1159G>A)	0	74.7	74.7	0	2.2	2.2	0	0	0	0	0	0	0	81.7	81.7
M11 (c.5196+1216C>A)	71.2	82	10.8	7.9	8.9	1	0.9	1	0.1	3.1	3.3	0.2	76.8	85.7	8.9
M12 (c.5196+1614G>A)	0	0	0	0	0	0	0	0	0	0	0	0	0	0	0
Non-coding variants located in splice-site junctions of minor exons and other deep-intronic regions of intron 36 were selected.
Ref, reference allele; var, variant allele.
