# Supplementary material for: Detailed Phenotyping and Therapeutic Strategies for Intronic ABCA4 Variants in Stargardt Disease
Source: Mol Ther Nucleic Acids. 2020 Jun 12;21:412–27. doi: 10.1016/j.omtn.2020.06.007 (PMC7352060; doi:10.1016/j.omtn.2020.06.007)
Supplement: Table S3. Sequences of Primers Used in This Study [file mmc4.xlsx]

## Sheet: Haplotyping
HAPLOTYPING PRIMERS
ID	Primer sequence (5'-3')	Product size (bp)
c.111-4418G>T_fw	GCATGCATATGTGTATGTACTTGG	364
c.111-4418G>T_rv	CACCTTTCCACCCCAAATCT
c.6816+204A>T_fw	AGGCAGTTCCTTGGCTCAG	421
c.6816+204A>T_rv	TGTCTGACACTGAAATGATGTGC
c.6005+536T>C_fw	CACCATTGCTTCCCATTACC	354
c.6005+536T>C_rv	CCTCTCTGTCCTGCCCATAG
c.5196+1137G>A_fw	CTATCTTACTCAGCTTAGTAAGCAGC	254
c.5196+1137G>A_rv	CCTCCGCACTTTTCTAAGTAAC
c.3608-291T>G_fw	CATCCAGTCCTCAAAAACAACA	348
c.3608-291T>G_rv	TCTCTCCACTTCCCCTTTGA
c.2743+570_2743+572del_fw	AGGGGAGCTGACTACACTTCAC	361
c.2743+570_2743+572del_rv	GCTGCAGGTCTCTGGCTTTA
c.1555-2745A>G_fw	CCTTTGTCCTCAAGCAGCAT	442
c.1555-2745A>G_rv	CCAGGCTTCAGTGACACCAT

## Sheet: Generation BA32 constructs
CLONING PRIMERS
ID	Primer sequence 5'-3' (with attB sites for Gateway cloning)	Primer sequence 5'-3' (without tag)	Product size
BA32_forward	GGGGACAAGTTTGTACAAAAAAGCAGGCTTCGCTGAAATCTAGCAAGGAATGTC	GCTGAAATCTAGCAAGGAATGTC	7558 bp
BA32_reverse	GGGGACCACTTTGTACAAGAAAGCTGGGTGACCCAAAGTCCCTGAGAAAAC	ACCCAAAGTCCCTGAGAAAAC
SEQUENCING PRIMERS
ID	Primer sequence 5'-3'	Orientation	Intron/Exon ABCA4
GW_seq_fw	TCGCGTTAACGCTAGCATGGATCTC	fw
GW_seq_rev	GTAACATCAGAGATTTTGAGACAC	rev
BA32_seq1	ATCCCTCCTCCTGCTGAAA	fw	intron34
BA32_seq2	CATCCAAATCAGCACTTCG	rev	intron35
BA32_seq3	GTGTAAGGCCTTCCCAAAG	fw	intron35
BA32_seq4	TCTGGCTGAGGGGTAAGTTG	rev	intron 35
BA32_seq5	AGAGTGAGAGACCAGGCAG	fw	intron36
BA32_seq6	CAAATCCAAGCACCTCCAGT	fw	intron36
BA32_seq7	GCTCTCCAAAACCAACTCCA	fw	intron36
BA32_seq8	CAGGGATCATTATGACATCAACC	fw	intron 36
BA32_seq9	CACCTTCTTAAGTGACCGAATTG	rev	intron 36
BA32_seq10	CAATTCGGTCACTTAAGAAGGTG	fw	intron 36
BA32_seq11	CTGTTGGAGAAGGGAGTTACAGA	rev	intron 36
BA32_seq12	ATCTTCATCGGGTTTCAGAAG	fw	intron37
BA32_seq13	CTACTCAAACTGAGGCCTTGAC	fw	intron37
BA32_seq14	CCTGCCTCCTTTCCTTCC	fw	intron 38
BA32_seq15	AAGGGAGAGAGGGCAGAAG	fw	intron 38
VARIATIONS IN BA32 COMPARED TO REFERENCE SEQUENCE
BA ID	Genomic position (hg19)	cDNA position (hg19)	Reference	Variant	db SNP ID	MAF
BA32	chr1: 94484705	5196+433	A	G	rs6681968	A = 0.499
BA32	chr1: 94484608	5196+530	C	T	rs6664390	C = 0.496
BA32	chr1: 94480529	5313-283	T	G	rs3818778	G = 0.392
BA32	chr1: 94480439	5313-193	A	G	rs2275034	A = 0.490
MUTAGENESIS PRIMERS
Mutation	Fw primer sequence 5'-3'	Rev primer sequence 5'-3'		Sanger sequencing primer for validation
c.5196+235G>A	aggacatagagagcccctgttcaccagttgttaag	cttaacaactggtgaacaggggctctctatgtcct		ggatttgagaaggggacttg
c.5196+771G>A	gtacgctatcctgatccctccctaccccc	gggggtagggagggatcaggatagcgtac		ctttccctgtggtagggtca
c.5196+899C>T	atgttggtcttaaaatgttgaaattttactactcaagacacctagaataaattg	caatttattctaggtgtcttgagtagtaaaatttcaacattttaagaccaacat		tcctccccgtgcatttatgagtgtttcctc
c.5196+1013A>G	tcatatcttcaggaattccaatactcaccatcattttaaaaaaccatgg	atggttttttaaaatgatggtgagtattggaattcctgaagatatgatt		cctccgcacttttctaagtaac
c.5196+1015A>G	gaaatcatatcttcaggaattccaacattcaccatcattttaaaaaaccatgg	ccatggttttttaaaatgatggtgaatgttggaattcctgaagatatgatttc		cctccgcacttttctaagtaac
c.5196+1056A>G	attgttaagtgatagctgcttaccaagctgagtaagatagaaatcat	atgatttctatcttactcagcttggtaagcagctatcacttaacaat		gaccaacatgagcctccatttcatgtgatg
c.5196+1078delA	tactgataatctctggttttgtatgttaagtgatagctgcttacta	tagtaagcagctatcacttaacatacaaaaccagagattatcagta		gaccaacatgagcctccatttcatgtgatg
c.5196+1136C>A	cctctctcttctgtctacaagaggaaacactcataaatg	catttatgagtgtttcctcttgtagacagaagagagagg		gaccaacatgagcctccatttcatgtgatg
c.5196+1137G>A	ttcctctctcttctgtctacacaaggaaacactcataaatgcacgg	ccgtgcatttatgagtgtttccttgtgtagacagaagagagaggaa		gaccaacatgagcctccatttcatgtgatg
c.5196+1159G>A	ggttctgacctcctccctgtgcatttatgagtgtt	aacactcataaatgcacagggaggaggtcagaacc		gaccaacatgagcctccatttcatgtgatg
c.5196+1216C>A	cacagggccaatgtgttacctgcagttgatgc	gcatcaactgcaggtaacacattggccctgtg		gaccaacatgagcctccatttcatgtgatg
c.5196+1614G>A	cttcattcaactttttttttgtcactggctaatggtggtcct	aggaccaccattagccagtgacaaaaaaaaagttgaatgaag		atgaaggggtagaagatggtagg

## Sheet: RT-PCR analysis
RT-PCR PRIMERS
ID	Primer sequence (5'-3')	Product size (bp)
ABCA4_fw	CAGTGGATGCTGTGGTTGCCATC	191
ABCA4_rev	CCCAGCACTCACGGAATAAT
RHO_fw	ATCTGCTGCGGCAAGAAC	140
RHO_rev	AGGTGTAGGGGATGGGAGAC
ACTB_fw_RUMC	ACTGGGACGACATGGAGAAG	382
ACTB_rev_RUMC	TCTCAGCTGTGGTGGTGAAG
ACTB_fw_UCL	CCAACCGCGAGAAGATGA	97
ACTB_rev_UCL	CCAGAGGCGTACAGGGATAG

## Sheet: Q-PCR analysis
Q-PCR PRIMERS
Gene	Primer sequence (5'-3') FW	Primer sequence (5'-3') REV
OCT3/4	GTTCTTCATTCACTAAGGAAGG	CAAGAGCATCATTGAACTTCAC
CRX	GCCCCACTATTCTGTCAACG	CTTCAGAGCCACCTCCTCAC
RCVRN	CTCTACGACGTGGACGGTAA	CAAACTGGATCAGTCGCAGA
ABCA4	AAACATCACCCAGCTGTTCC	ATGTTCCTGTCCGTCAGGTC
OPN1SW	ACCATTGGTATTGGCGTCTC	GGAGAGAGGCACAATGAAGC
OPN1LW	GTGGTCACTGCATCCGTCTT	ACGGTCTCTGCTAGGTCAGC
PDE6C	TTGGGAACAAGGAGATCTGG	GGCTCCTCCTTCTTGCTTTT
PDE6H	TACTCTGCCTGCTCCAGCTT	GAGAGTGGCAGAACCTCTGG
RPE65	GCCCTCCTGCACAAGTTTGACTTT	AGTTGGTCTCTGTGCAAGCGTAGT
GUSB	AGAGTGGTGCTGAGGATTGG	CCCTCATGCTCTAGCGTGTC
