# Supplementary material for: Detailed Phenotyping and Therapeutic Strategies for Intronic ABCA4 Variants in Stargardt Disease
Source: Mol Ther Nucleic Acids. 2020 Jun 12;21:412–27. doi: 10.1016/j.omtn.2020.06.007 (PMC7352060; doi:10.1016/j.omtn.2020.06.007)
Supplement: Table S4. AON Characteristics [file mmc5.xlsx]

## Sheet: AON characteristics
AON CHARACTERISTICS
ID	Sequence (5'-3')	Target PE	Target mutation(s)	Length (nt)	Tm (°C)	GC content (%)
AON1	GAAAUGGAGGCUCAUGUUG	PE129 & PE177	c.5196+1013A>G c.5196+1056A>G	19	48.9	47
AON2	CAUUUGUGUUGGUCUCCAUC			20	49.7	45
AON3	CAGGAAUUCCAAUAUUCACCAUC	PE177	c.5196+1056A>G	23	51.7	39
AON4	GAAAUCAUAUCUUCAGGAAUUCC			23	49.9	35
AON5	CGUGCAUUUAUGAGUGUUUCC	PE73	c.5196+1137G>A c.5196+1216C>A	21	50.5	43
AON6	CUUUCAGGUUCUGACCUCC			19	51.1	53
AON7	CCUGCAGUUGAUGCUCUUAUC			21	52.4	48
AON8	UACCUGCAGUUGAUGCUCU			19	48.9	47
